# Supplementary material for: Prediction of Prognosis in Pancreatic Cancer According to Methionyl-tRNA Synthetase 1 Expression as Determined by Immunohistochemical Staining
Source: Cancers (Basel). 2023 Nov 14;15(22):5413. doi: 10.3390/cancers15225413 (PMC10670752; doi:10.3390/cancers15225413)
Supplement: Supplementary file 1 [file cancers-15-05413-s001.zip]

Archive with 1 entries (1 files):
- cancers-2678501-supplementary.pdf
